# Supplementary material for: A Comparative Analysis of Industrial Escherichia coli K–12 and B Strains in High-Glucose Batch Cultivations on Process-, Transcriptome- and Proteome Level
Source: PLoS One. 2013 Aug 8;8(8):e70516. doi: 10.1371/journal.pone.0070516 (PMC3738542; doi:10.1371/journal.pone.0070516)
Supplement: File S1 — Nanostring data. Transcript variant data for BL21, RV308 and HMS174 batch cultivations: NanoString code set details, Nanostring mRNA counts [experiment BL21, RV308 and HMS174], Nanostring log-fold changes in mRNA counts compared to the references sample (mixture of all samples) and DNA microarray data log-fold changes in mRNA counts compared to the reference sample (see FileS1.xlsx). (XLSX) [file pone.0070516.s001.xlsx]

## Sheet: all_nanogenes_mean
TRANSCRIPT VARIANT DATA											NanoString						NanoString					DNA-microarray data
											mRNA counts						Log-fold changes in mRNA counts compared to reference sample (mean)					Log-fold changes in microarray analysis compared to reference sample
CODESET DETAILS
Customer Identifier	Accession	Targeted Region	Target Sequence	Tm_CP	Tm_RP	Flags	Gene	PN(CP;RP)	NSID		Sample name	BL21	RV308	HMS174	mean		Sample name	BL21	RV308	HMS174		Sample name	BL21	RV308	HMS174
aceA	b4015.1	707-807	TGCGGCGGATCTGATCACCTCCGATTGCGACCCGTATGACAGCGAATTTATTACCGGCGAGCGTACCAGTGAAGGCTTCTTCCGTACTCATGCGGGCATT	83	84		aceA	323881;223881	b4015.1:707		aceA	1159.31	304.176	3066.85	1510.11		aceA	-0.381389	-2.31168	1.0221		aceA	-2.558	-2.637	1.401
acnA	b1276.1	1780-1880	TTGCCCGTGCGGTAGAACAAGTCTCCACAGAAATGTTCCGCAAAGAGTACGCAGAAGTTTTTGAAGGCACAGCAGAGTGGAAGGGAATTAACGTCACACG	84	83		acnA	323820;223820	b1276.1:1780		acnA	922.505	440.408	327.063	563.325		acnA	0.711588	-0.355127	-0.784399		acnA	-0.243	-0.296	0.255
acnB	b0118.1	682-782	AGAAAGGTTTCCCGCTGGCGTACGTCGGTGACGTTGTGGGTACGGGTTCTTCGCGTAAATCCGCCACTAACTCCGTTCTGTGGTTTATGGGCGATGATAT	84	79		acnB	323802;223802	b0118.1:682		acnB	4991.72	3651.37	2774.9	3805.99		acnB	0.391263	-0.0598367	-0.455838		acnB	-0.203	-0.143	0.174
acs	b4069.1	55-155	TAAACCCTCAGCAGTACGAGGCGATGTATCAACAATCTATTAACGTACCTGATACCTTCTGGGGCGAACAGGGAAAAATTCTTGACTGGATCAAACCTTA	81	83		acs	323886;223886	b4069.1:55		acs	1237.95	105.328	108.605	483.962		acs	1.35499	-2.2	-2.1558		acs	0.842	-1.387	-0.415
aer	b3072.1	554-654	CCCGGTGGTGACGTATATCCTCTGTGCGTTAGTGGTATTGTTGGCAAGCGCCTGTTTTGAATGGCAGATTGTGCGCCCGATAGAAAATGTTGCCCATCAG	80	79		aer	323859;223859	b3072.1:554		aer	219.904	88.6303	872.16	393.565		aer	-0.839729	-2.15073	1.14799		aer	-2.47	-2.043	1.312
ais	b2252.1	182-282	TGCTGAACGTTGCGACCGTTCAACCAATCAATGCTTGTCAGATAAAACAGGTATTACGGTTAAAGGTACCCAGGATGCCCGTGAACTGGGCAACGCTTTT	80	83		ais	323843;223843	b2252.1:182		ais	13520.2	83.6631	49.1772	4551		ais	1.57086	-5.76545	-6.53205		ais	1.373	-4.806	-4.965
arnB	b2253.1	954-1054	GCGTTGATGGAAGCGTTAAAAGAAAGAGGCATTGGTACCGGGTTACATTTCCGCGCCGCTCACACACAAAAATATTATCGCGAGCGTTTTCCCACGCTGT	79	80		b2253	323844;223844	b2253.1:954		arnB	9082.67	494.319	206.801	3261.26		arnB	1.47769	-2.72192	-3.97911		arnB	1.364	-3.626	-3.641
arnE	b4544.1	0-100	ATGATCTGGCTAACATTAGTCTTTGCCAGCTTGCTTAGCGTTGCCGGGCAGTTGTGTCAGAAACAGGCAACCTGCTTTGTGGCGATAAACAAACGGCGCA	81	85		arnE	323895;223895	b4544.1:0		arnE	2453.93	68.6278	35.2173	852.592		arnE	1.52517	-3.63499	-4.5975		arnE	1.301	-2.146	-1.933
aroF	b2601.1	427-527	CGGAAGCGTTAGATCCGAATAGCCCGCAATACCTGGGCGATCTGTTTAGCTGGTCAGCAATTGGTGCTCGTACAACGGAATCGCAAACTCACCGTGAAAT	84	83		aroF	324332;224332	b2601.1:427		aroF	19493.4	2736.91	874.503	7701.61		aroF	1.33976	-1.49261	-3.13862		aroF	0.857	-0.746	-1.598
asnA	b3744.1	429-529	ATTAAAGCAACCGAAGCTGCGGTTAGCGAAGAGTTTGGCCTGGCACCGTTCCTGCCGGATCAGATCCACTTCGTACACAGCCAGGAGTTACTGTCTCGTT	84	83		asnA	323871;223871	b3744.1:429		asnA	2153.49	873.772	21.9284	1016.4		asnA	1.08321	-0.218137	-5.53452		asnA	0.336	0.637	-2.643
astC	b1748.1	242-342	GCCGGTACTGCGACTGGCGAAAAAATTGATCGACGCCACGTTTGCCGATCGCGTCTTCTTTTGTAACTCCGGTGCGGAAGCCAACGAAGCGGCGCTAAAA	85	83		cstC	323828;223828	b1748.1:242		astC	79.2477	30.7061	24.9434	44.9657		astC	0.817543	-0.550302	-0.850166		astC	-0.109	-0.034	0.079
atpI	b3739.1	121-221	GCGTCTCTGCAATAAGCGGGGGCCTGGCAGTCTTTCTGCCTAACGTTTTGTTTATGATATTTGCCTGGCGTCACCAGGCGCATACACCAGCGAAAGGCCG	83	84		atpI	323870;223870	b3739.1:121		atpI	2322.12	729.658	340.869	1130.88		atpI	1.03799	-0.632156	-1.73016		atpI	0.313	-0.173	-0.4
clpB	b2592.1	1726-1826	CGGTTGATGCGGTATCTAACGCTATTCGTCGTAGCCGTGCGGGGCTGGCGGATCCAAATCGCCCGATTGGTTCATTCCTGTTCCTCGGCCCAACTGGTGT	84	81		clpB	323850;223850	b2592.1:1726		clpB	4301.67	1423.57	1204.04	2309.76		clpB	0.897153	-0.698226	-0.93986		clpB	-0.046	-0.355	0.213
crp	b3357.1	6-106	CTTGGCAAACCGCAAACAGACCCGACTCTCGAATGGTTCTTGTCTCATTGCCACATTCATAAGTACCCATCCAAGAGCACGCTTATTCACCAGGGTGAAA	81	82		crp	323862;223862	b3357.1:6		crp	15671.8	8778.56	4259.66	9570.01		crp	0.71158	-0.124537	-1.16778		crp	0.984	-2.657	-0.76
cyaA	b3806.1	2059-2159	GGTTGTTCTTCGAACGCCTGAATGTATCGGTACAGAAACTGGAAAACGCCATCGAGTTTTATGGCGCGATTTCGCATAACAAACTGCACGGCCTGTCAGT	82	79		cyaA	323874;223874	b3806.1:2059		cyaA	1536.99	579.945	427.992	848.309		cyaA	0.857445	-0.548673	-0.987005		cyaA	-0.273	-0.09	0.267
cysP	b2425.1	179-279	GACGATAAAACAATCTCATGCCGGGTCATCAAAACAGGCGCTGGCGATTTTACAGGGCTTAAAAGCCGACGTTGTCACTTATAACCAGGTGACCGACGTA	83	83		cysP	323848;223848	b2425.1:179		cysP	3935.8	606.461	894.98	1812.41		cysP	1.11874	-1.57943	-1.01798		cysP	1.098	-1.206	0.125
dnaK	b0014.1	962-1062	AGTTGCACTGCAGGACGCTGGCCTGTCCGTATCTGATATCGACGACGTTATCCTCGTTGGTGGTCAGACTCGTATGCCAATGGTTCAGAAGAAAGTTGCT	84	81		dnaK	323797;223797	b0014.1:962		dnaK	23203.7	9610.1	5712.12	12842		dnaK	0.853487	-0.418243	-1.16877		dnaK	-0.094	0.021	-0.134
dxs	b0420.1	824-924	GCAGTTCCTGCATATCATGACCAAAAAAGGTCGTGGTTATGAACCGGCAGAAAAAGACCCGATCACTTTCCACGCCGTGCCTAAATTTGATCCCTCCAGC	82	82		dxs	323804;223804	b0420.1:824		dxs	2849.02	1581.37	669.193	1699.86		dxs	0.745049	-0.104243	-1.34492		dxs	-0.033	-0.032	0.011
eno	b2779.1	793-893	ACAAAGCGTTCACCTCTGAAGAATTCACTCACTTCCTGGAAGAACTGACCAAACAGTACCCGATCGTTTCTATCGAAGACGGTCTGGACGAATCTGACTG	85	81		eno	323852;223852	b2779.1:793		eno	39787.5	12943.3	12940.9	21890.5		eno	0.862006	-0.758105	-0.758371		eno	-0.148	-0.508	0.345
fbaA	b2925.1	671-771	TAACGTACACGGTGTTTACAAGCCGGGTAACGTGGTTCTGACTCCGACCATCCTGCGTGATTCTCAGGAATATGTTTCCAAGAAACACAACCTGCCGCAC	83	83		fba	323855;223855	b2925.1:671		fbaA	34665.6	11328.7	7941.31	17978.5		fbaA	0.947228	-0.666292	-1.17883		fbaA	-0.009	-0.197	0.07
fbaB	b2097.1	264-364	ACAGGATATCTTTCTATTCTGCCGGTTGACCAGGGCGTTGAGCACTCTGCCGGAGCTTCATTTGCTGCTAACCCGCTCTACTTTGACCCGAAAAACATTG	83	79		b2097	323838;223838	b2097.1:264		fbaB	532.085	601.198	228.349	453.878		fbaB	0.229354	0.405538	-0.99106		fbaB	-0.758	0.314	0.232
fbp	b4232.1	458-558	GGTTGCGGCAGGTTACGTGGTATACGGCTCCTCTACCATGCTGGTTTACACCACCGGATGCGGTGTTCACGCCTTTACTTACGATCCTTCGCTCGGCGTT	83	80		fbp	323891;223891	b4232.1:458		fbp	2166.03	3168.15	1477.87	2270.68		fbp	-0.0680743	0.480514	-0.619604		fbp	-0.868	0.328	0.2
fimA	b4314.1	237-337	CAGCTGAATGATTGCGATACCAATGTTGCATCTAAAGCCGCTGTTGCCTTTTTAGGTACGGCGATTGATGCGGGTCATACCAACGTTCTGGCTCTGCAGA	80	83		fimA	323893;223893	b4314.1:237		fimA	208.192	51763.9	5842.96	19271.7		fimA	-6.53242	1.42546	-1.72171		fimA	-8.837	0.376	-0.686
flgB	b1073.1	288-388	GGTAATACCGTCGATATGGATCGCGAACGCACCCAGTTTGCCGATAACAGCCTGCAATACCAGATGAGCCTTAGCGCGTTGAGCGGGCAAATCAAAGGCA	82	85		flgB	323814;223814	b1073.1:288		flgB	1075.7	27.284	3364.72	1489.23		flgB	-0.4693	-5.77037	1.17592		flgB	-1.514	-5.379	1.402
flhB	b1880.1	358-458	TGCAGCCGAAGTTTTCCAAACTCAACCCGCTACCGGGCATTAAACGGATGTTCTCGGCTCAGACTGGCGCGGAGTTGCTTAAAGCAATTTTGAAAACCAT	84	80		flhB	323832;223832	b1880.1:358		flhB	585.898	39.4486	1345.46	656.936		flhB	-0.165104	-4.05771	1.03428		flhB	-1.309	-2.13	1.228
fnr	b1334.1	443-543	CGGTGAAATCAAAGGCGATCAGGACATGATCCTGCTGTTGTCGAAGAAAAATGCCGAGGAACGTCTGGCTGCATTCATCTACAACCTGTCCCGTCGTTTT	83	81		fnr	323822;223822	b1334.1:443		fnr	4190.68	3580.88	16.7378	2596.1		fnr	0.690838	0.46397	-7.27709		fnr	0.259	0.722	-4.548
fruR	b0080.1	538-638	AGACGGTGCTTTATCTTGGTGCGCTACCGGAGCTTTCTGTCAGCTTCCTGCGTGAACAAGGTTTCCGTACTGCCTGGAAAGATGATCCGCGCGAAGTGCA	82	85		fruR	323799;223799	b0080.1:538		fruR	935.539	396.306	251.111	527.652		fruR	0.826211	-0.412971	-1.07126		fruR	-0.273	-0.056	0.171
ftsZ	b0095.1	834-934	GGTAACACCATCCGTGCATTTGCTTCCGACAACGCGACTGTGGTTATCGGTACTTCTCTTGACCCGGATATGAATGACGAGCTGCGCGTAACCGTTGTTG	81	81		ftsZ	323800;223800	b0095.1:834		ftsZ	12408.9	4131.23	2477.68	6339.28		ftsZ	0.968988	-0.617748	-1.35533		ftsZ	0.156	-0.4	-0.022
fumA	b1612.1	51-151	GATACTGAGTATTACCTGCTAACCAGCGAACACGTTAGCGTATCTGAATTTGAAGGGCAGGAGATTTTGAAAGTCGCACCCGAAGCGTTAACTCTGTTGG	79	83		fumA	323824;223824	b1612.1:51		fumA	4850.66	2244.63	1168.33	2754.54		fumA	0.81637	-0.295334	-1.23736		fumA	0.17	-0.14	-0.253
fumB	b4122.1	625-725	AAAACTTCCTCGTCGAGAAAATGCGTACCCTCGGTACTGCAGCCTGCCCGCCGTACCATATCGCGTTTGTGATTGGCGGTACGTCTGCGGAAACCAACCT	85	82		fumB	323888;223888	b4122.1:625		fumB	88.4324	45.9633	36.8943	57.0967		fumB	0.631169	-0.312925	-0.63001		fumB	-0.362	0.046	0.097
gadE	b3512.1	34-134	TACAGGGCTTTTGGCAGTTGAAAGATAATCACGAAATGATAAAAATCAATTCCCTGTCAGAGATCAAAAAAGTAGGCAATAAACCCTTCAAGGTTATCAT	76	78		yhiE	323896;223896	b3512.1:34		gadE	75.1728	438.147	126.315	213.211		gadE	-1.504	1.03913	-0.755263		gadE	-2.457	0.643	0.098
gapA	b1779.1	257-357	CGAAGTTGGTGTTGACGTTGTCGCTGAAGCAACTGGTCTGTTCCTGACTGACGAAACTGCTCGTAAACACATCACCGCTGGTGCGAAGAAAGTGGTTATG	81	84		gapA	323829;223829	b1779.1:257		gapA	138281	53680.4	30150.6	74037.5		gapA	0.90128	-0.463861	-1.29607		gapA	0.041	-0.072	-0.125
gatY	b2096.1	575-675	TTTTTCTAGACTGGAGAACATTCGCCAGTGGGTGAACTTACCGCTGGTGCTGCATGGCGCGTCAGGGTTATCGACTAAGGATATTCAGCAAACCATCAAA	83	82		gatY	323837;223837	b2096.1:575		gatY	17890	12014.8	3631.07	11178.6		gatY	0.678411	0.10407	-1.62228		gatY	-0.21	0.204	-0.008
glpD	b3426.1	668-768	TTATGGCATTCGCCTGATCAAAGGCAGCCATATTGTGGTGCCGCGCGTGCATACCCAGAAGCAAGCCTACATTCTGCAAAACGAAGATAAACGTATTGTG	85	81		glpD	323864;223864	b3426.1:668		glpD	202.32	12593.6	68.2356	4288.04		glpD	-4.40561	1.5543	-5.97365		glpD	-6.397	1.594	-4.454
glpX	b3925.1	168-268	GAAGGTGAAATCGACGAAGCACCGATGCTCTACATTGGTGAAAAAGTCGGTACTGGTCGCGGCGACGCGGTAGATATTGCTGTTGATCCGATTGAAGGCA	84	84		glpX	323878;223878	b3925.1:168		glpX	296.137	272.92	70.9631	213.34		glpX	0.47311	0.355323	-1.58801		glpX	-0.409	0.558	-0.487
gltA	b0720.1	222-322	GATCAGCTGGCGACCGATTCTAACTACCTGGAAGTTTGTTACATCCTGCTGAATGGTGAAAAACCGACTCAGGAACAGTATGACGAATTTAAAACTACGG	82	82		gltA	323807;223807	b0720.1:222		gltA	26576.7	7513.98	3578.78	12556.5		gltA	1.08173	-0.740785	-1.8109		gltA	0.451	-0.373	-0.45
gpmA	b0755.1	2-102	GGCTGTAACTAAGCTGGTTCTGGTTCGTCATGGCGAAAGTCAGTGGAACAAAGAAAACCGTTTCACCGGTTGGTACGACGTGGATCTGTCTGAGAAAGGC	84	84		gpmA	323810;223810	b0755.1:2		gpmA	10474.2	6527.58	4046.23	7016.01		gpmA	0.57812	-0.104103	-0.794072		gpmA	-0.332	-0.03	0.243
gpmM	b3612.1	464-564	CGACACTCCGCCGCGCAGTGCTGAATCCTCGCTGAAAAAATTCGAAGAAAAATTTGCCGCGCTGGGCAAAGGCCGCGTAGCGTCCATCATTGGTCGTTAC	84	83		yibO	323866;223866	b3612.1:464		gpmM	417.294	207.192	128.288	250.925		gpmM	0.733808	-0.276284	-0.967866		gpmM	-0.246	0.137	-0.001
groL	b4143.1	1315-1415	GTATCAAAGTTGCACTGCGTGCAATGGAAGCTCCGCTGCGTCAGATCGTATTGAACTGCGGCGAAGAACCGTCTGTTGTTGCTAACACCGTTAAAGGCGG	83	83		mopA	323890;223890	b4143.1:1315		groL	17379.7	4679.31	2738.88	8265.96		groL	1.07215	-0.820888	-1.5936		groL	0.252	-0.334	-0.167
groS	b4142.1	194-294	TATTTTCAACGATGGCTACGGTGTGAAATCTGAGAAGATCGACAATGAAGAAGTGTTGATCATGTCCGAAAGCGACATTCTGGCAATTGTTGAAGCGTAA	79	77		mopB	323889;223889	b4142.1:194		groS	38411.7	10194.8	5368.39	17991.6		groS	1.09422	-0.819495	-1.74476		groS	0.544	-0.566	-0.493
gyrA	b2231.1	126-226	CCGGTACACCGTCGCGTACTTTACGCCATGAACGTACTAGGCAATGACTGGAACAAAGCCTATAAAAAATCTGCCCGTGTCGTTGGTGACGTAATCGGTA	83	80		gyrA	323842;223842	b2231.1:126		gyrA	6713.64	3944.46	1820.93	4159.68		gyrA	0.690624	-0.0766434	-1.1918		gyrA	-0.267	0.108	-0.027
gyrB	b3699.1	640-740	ACCACTTCCACTATGAAGGCGGCATCAAGGCGTTCGTTGAATATCTGAACAAGAACAAAACGCCGATCCACCCGAATATCTTCTACTTCTCCACTGAAAA	83	81		gyrB	323869;223869	b3699.1:640		gyrB	4250.71	2348.22	1057.84	2552.25		gyrB	0.735932	-0.120207	-1.27066		gyrB	-0.169	0.07	-0.068
hisD	b2020.1	91-191	GCATTACCCGCACTGTTAACGATATTCTCGATAACGTGAAAGCACGCGGCGATGAGGCCCTGCGGGAATACAGCGCGAAGTTTGATAAAACCACGGTTAC	81	85		hisD	323835;223835	b2020.1:91		hisD	2293.69	3331.62	588.988	2071.43		hisD	0.147043	0.685594	-1.81432		hisD	-0.448	0.64	-0.937
hslV	b3932.1	403-503	GCGCGCTGTTAGAAAACACTGAACTTAGCGCCCGTGAAATTGCTGAAAAGGCGTTGGATATTGCAGGCGACATTTGCATCTATACCAACCATTTCCACAC	84	79		hslV	323879;223879	b3932.1:403		hslV	6718.03	2148.23	1222.39	3362.88		hslV	0.99834	-0.64655	-1.46		hslV	0.31	-0.364	-0.258
ibpA	b3687.1	134-234	CCATTACCGCATTGCTATCGCTGTGGCTGGTTTTGCTGAGAGCGAACTGGAAATTACCGCCCAGGATAATCTGCTGGTGGTGAAAGGTGCTCACGCCGAC	83	85		ibpA	323868;223868	b3687.1:134		ibpA	2771.56	507.832	300.802	1193.4		ibpA	1.21562	-1.23265	-1.98819		ibpA	0.677	-0.73	-0.461
icd	b1136.1	1136-1236	TATGGAAGGCGCAATCAACGCGAAAACCGTAACCTATGACTTCGAGCGTCTGATGGATGGCGCTAAACTGCTGAAATGTTCAGAGTTTGGTGACGCGATC	84	83		icdA	323815;223815	b1136.1:1136		icd	25626	16322	13909.3	18619.1		icd	0.460824	-0.189962	-0.420735		icd	-0.772	-0.044	0.29
idnK	b4268.1	452-552	CAACCATGATATTGCCAATGTCACCGAACAATGTCGGCAGGCTGTGCTGGCGATACGACAAAACAGAATATGTGCGAAAGAGGGCAGCGCCTCAGATCAG	85	86		idnK	323892;223892	b4268.1:452		idnK	102.867	44.8093	21.3423	56.3396		idnK	0.868562	-0.33035	-1.40044		idnK	0.37	-0.084	-0.023
ilvL	b3766.1	1-101	TGACAGCCCTTCTACGAGTGATTAGCCTGGTCGTGATTAGCGTGGTGGTGATTATTATCCCACCGTGCGGGGCTGCACTTGGACGAGGAAAGGCTTAG	84	85		ilvL	323897;223897	b3766.1:1		ilvL	157405	41084.6	36304.7	78264.9		ilvL	1.00805	-0.929767	-1.10821		ilvL	0.033	-0.436	0.07
kup	b3747.1	525-625	TGGTTTTTGATTCTGGCAGGACTGGGGTTACGTAGCATTATTGCTAACCCGGAAGTGCTGCATGCGCTGAATCCAATGTGGGCGGTGCATTTCTTCCTTG	79	83		kup	323872;223872	b3747.1:525		kup	255.024	120.538	9.5726	128.378		kup	0.990232	-0.0909105	-3.74535		kup	0.398	0.379	-1.437
lacI	b0345.1	538-638	AGCAAATCGCGCTGTTAGCGGGCCCATTAAGTTCTGTCTCGGCGCGTCTGCGTCTGGCTGGCTGGCATAAATATCTCACTCGCAATCAAATTCAGCCGAT	83	82		lacI	324331;224331	b0345.1:538		lacI	692.144	35.6165	166.962	298.241		lacI	1.21459	-3.06586	-0.836958		lacI	0.371	-0.729	0.331
lacZ	b0344.1	2548-2648	TATTTATCAGCCGGAAAACCTACCGGATTGATGGTAGTGGTCAAATGGCGATTACCGTTGATGTTGAAGTGGCGAGCGATACACCGCATCCGGCGCGGAT	81	84		lacZ	324330;224330	b0344.1:2548		lacZ	96.7465	65.3402	61.4219	74.5029		lacZ	0.376913	-0.189325	-0.278543		lacZ	-0.068	-0.307	0.282
leuA	b0074.1	808-908	GCCAGTTAGTTAGCCAGATTTGTAATATGCCGATCCCGGCAAACAAAGCCATTGTTGGCAGCGGCGCATTCGCACACTCCTCCGGTATACACCAGGATGG	82	85		leuA	323798;223798	b0074.1:808		leuA	3575.5	1314.92	957.214	1949.21		leuA	0.875255	-0.567916	-1.02598		leuA	-0.04	-0.301	0.171
lon	b0439.1	1589-1689	CATTATTCGTTACTACACCCGTGAGGCGGGCGTGCGTGGTCTGGAGCGTGAAATCTCCAAACTGTGTCGCAAAGCGGTTAAGCAGTTACTGCTCGATAAG	84	80		lon	323805;223805	b0439.1:1589		lon	361.87	3004.63	1670.28	1678.93		lon	-2.214	0.839649	-0.00745082		lon	-3.605	0.466	0.528
lpd	b0116.1	92-192	AACCGTAATCGTAGAACGTTACAACACCCTTGGCGGTGTTTGCCTGAACGTCGGCTGTATCCCTTCTAAAGCACTGCTGCACGTAGCAAAAGTTATCGAA	81	81		lpdA	323801;223801	b0116.1:92		lpd	19976.5	11035.6	5925.36	12312.5		lpd	0.698183	-0.15796	-1.05515		lpd	-0.184	0.135	-0.022
malF	b4033.1	211-311	GAATGGCTGGAATGGGATTATTCGTCCTCTTCCCTCTGGTCTGCACCATCGCCATTGCCTTCACCAACTACAGCAGCACTAACCAGCTGACTTTTGAACG	83	85		malF	323883;223883	b4033.1:211		malF	4456.78	61.9034	62.8676	1527.19		malF	1.54513	-4.62471	-4.60242		malF	1.297	-1.83	-1.514
malK	b4035.1	434-534	CCGTACGCTGGTGGCCGAGCCAAGCGTATTTTTGCTCGATGAACCGCTCTCCAACCTCGATGCTGCACTGCGTGTGCAAATGCGTATCGAAATCTCCCGT	84	84		malK	323884;223884	b4035.1:434		malK	4883.24	41.2257	54.5441	1659.67		malK	1.55694	-5.33121	-4.92733		malK	1.358	-2.565	-2.276
manX	b1817.1	719-819	AATGCTGTTATTTACCAACCCAACAGATGTAGAGCGTCTCGTTGAAGGCGGCGTGAAAATCACCTCTGTTAACGTCGGTGGTATGGCATTCCGTCAGGGT	80	82		manX	323830;223830	b1817.1:719		manX	15364.4	2995.09	789.294	6382.93		manX	1.2673	-1.09162	-3.01558		manX	0.798	-0.454	-1.686
mdh	b3236.1	101-201	TATCGCTCCAGTGACTCCCGGTGTGGCTGTCGATCTGAGCCATATCCCTACTGCTGTGAAAATCAAAGGTTTTTCTGGTGAAGATGCGACTCCGGCGCTG	85	81		mdh	323861;223861	b3236.1:101		mdh	23302.8	10986.6	5965.64	13418.4		mdh	0.796296	-0.288461	-1.16946		mdh	-1.502	0.45	0.379
minC	b1176.1	418-518	CTCCACAATGTGATCTGATTGTTACAAGCCACGTTAGCGCTGGGGCCGAATTGATTGCCGATGGGAACATTCATGTCTATGGCATGATGCGCGGTCGTGC	84	82		minC	323817;223817	b1176.1:418		minC	2604.82	1165.63	582.675	1451.04		minC	0.844095	-0.315977	-1.31633		minC	-0.073	0.123	-0.23
minD	b1175.1	689-789	CATTAACGCCGATGCGGGTAAAGCCTACGCAGATACCGTAGAACGTCTGTTGGGAGAAGAACGTCCTTTCCGCTTCATTGAAGAAGAGAAGAAAGGCTTC	84	83		minD	323816;223816	b1175.1:689		minD	6750.48	4107.51	1614.07	4157.35		minD	0.699325	-0.0174014	-1.36496		minD	-0.138	0.181	-0.214
motA	b1890.1	126-226	GGGTCGTTTATCGTCGGCAATAATGGCAAAGCGATTAAAGGCACGCTGAAGGCGCTGCCGTTGCTGTTTCGTCGCTCCAAATACACCAAAGCAATGTATA	81	81		motA	323834;223834	b1890.1:126		motA	65.6038	18.3224	2011.95	698.624		motA	-3.41266	-5.25283	1.526		motA	-5.045	-3.69	1.51
mqo	b2210.1	880-980	GACAGTTCCTTGTTTCGGAAAACCCGGACGTGGTTAATCACCATCTGGCGAAGGTTTACGGTAAAGCATCCGTTGGCGCACCACCGATGTCGGTTCCGCA	80	82		yojH	323839;223839	b2210.1:880		mqo	380.76	2617.22	1394.52	1464.17		mqo	-1.94313	0.837956	-0.0703129		mqo	-3.206	0.341	0.606
mrdB	b0634.1	1000-1100	TTCCGCTCCCACTGGTCAGTTATGGAGGATCGGCGCTAATTGTGCTGATGGCTGGGTTCGGGATTGTAATGTCAATCCACACCCACAGGAAAATGTTGTC	84	82		mrdB	323806;223806	b0634.1:1000		mrdB	1698.58	760.005	406.011	954.866		mrdB	0.83096	-0.32929	-1.23378		mrdB	0.031	-0.051	-0.209
nrdH	b2673.1	34-134	TTCAGTGCCACGCCACCAAACGGGCGATGGAAAACCGGGGCTTTGATTTTGAAATGATTAATGTCGATCGCGTTCCTGAAGCGGCAGAAGCGTTGCGTGC	85	81		nrdH	323851;223851	b2673.1:34		nrdH	144.699	100.498	72.7259	105.974		nrdH	0.449343	-0.0765487	-0.543176		nrdH	-0.939	0.055	0.376
nuoA	b2288.1	1-101	TGAGTATGTCAACATCCACTGAAGTCATCGCTCATCACTGGGCATTCGCTATCTTTCTTATCGTTGCCATTGGCCTGTGTTGCCTGATGCTGGTAGGCGG	82	80		nuoA	323845;223845	b2288.1:1		nuoA	11336.7	2758.33	1383.68	5159.57		nuoA	1.13568	-0.903457	-1.89874		nuoA	0.489	-0.536	-0.428
ompC	b2215.1	574-674	ACGCACTGCGTCAAAACGGCGACGGCGTCGGCGGTTCTATCACTTATGATTACGAAGGTTTCGGTATCGGTGGTGCGATCTCCAGCTCCAAACGTACTGA	84	83		ompC	323840;223840	b2215.1:574		ompC	70.598	85924.1	34109.7	40034.8		ompC	-9.14741	1.10181	-0.231071		ompC	-10.079	0.048	0.034
oppA	b1243.1	116-216	AACACTGGTACGTAACAATGGTTCAGAAGTTCAGTCATTAGATCCGCACAAAATTGAAGGTGTTCCGGAGTCTAATATCAGCCGAGACCTGTTTGAAGGC	79	81		oppA	323819;223819	b1243.1:116		oppA	4733.52	5381.44	3798.41	4637.79		oppA	0.0294771	0.214554	-0.288043		oppA	-1.027	0.087	0.36
pfkA	b3916.1	42-142	CCAGGCATGAACGCCGCAATTCGCGGGGTTGTTCGTTCTGCGCTGACAGAAGGTCTGGAAGTAATGGGTATTTATGACGGCTATCTGGGTCTGTATGAAG	85	82		pfkA	323876;223876	b3916.1:42		pfkA	5028.57	1573.55	1111.39	2571.17		pfkA	0.967723	-0.708399	-1.21006		pfkA	0.008	-0.336	0.104
pfkB	b1723.1	277-377	TACACGTACATGTGGAAGCAAGCGGTGAGCAGTATCGTTTTGTTATGCCAGGCGCGGCATTAAATGAAGATGAGTTTCGCCAGCTTGAAGAGCAAGTTCT	79	82		pfkB	323827;223827	b1723.1:277		pfkB	1103.11	645.212	158.059	635.46		pfkB	0.795702	0.0219725	-2.00734		pfkB	0.025	0.3	-0.667
pgi	b4025.1	1175-1275	CCACCAGGGAACCAAAATGGTACCGTGCGATTTCATCGCTCCGGCTATCACCCATAACCCGCTCTCTGATCATCACCAGAAACTGCTGTCTAACTTCTTC	84	82		pgi	323882;223882	b4025.1:1175		pgi	3868.59	3306	1737.33	2970.64		pgi	0.381035	0.154313	-0.773904		pgi	-0.49	0.094	0.145
pgk	b2926.1	751-851	TCCCGGTTCCGTCTGATGTTCGCGTAGCAACCGAGTTCTCTGAAACTGCACCGGCTACCCTGAAATCTGTTAACGATGTGAAAGCTGACGAGCAGATCCT	81	85		pgk	323856;223856	b2926.1:751		pgk	16668.6	6869.89	6209.02	9915.84		pgk	0.749327	-0.529447	-0.67537		pgk	-0.249	-0.287	0.267
polA	b3863.1	1067-1167	CGAAACCGACAGCCTTGATAACATCTCTGCTAACCTGGTCGGGCTTTCTTTTGCTATCGAGCCAGGCGTAGCGGCATATATTCCGGTTGCTCATGATTAT	82	79		polA	323875;223875	b3863.1:1067		polA	993.001	510.921	295.314	599.745		polA	0.727445	-0.23125	-1.0221		polA	-0.169	-0.019	-0.052
poxB	b0871.1	1309-1409	GCATGTTGATGGGCGATTTCCTCTCAGTAGTGCAGATGAAACTGCCAGTGAAAATTGTCGTCTTTAACAACAGCGTGCTGGGCTTTGTGGCGATGGAGAT	83	80		poxB	323812;223812	b0871.1:1309		poxB	188.407	162.309	50.6704	133.795		poxB	0.493823	0.278714	-1.40081		poxB	-0.101	0.265	-0.377
ppc	b3956.1	12-112	TATTCCGCATTGCGTAGTAATGTCAGTATGCTCGGCAAAGTGCTGGGAGAAACCATCAAGGATGCGTTGGGAGAACACATTCTTGAACGCGTAGAAACTA	82	83		ppc	323880;223880	b3956.1:12		ppc	11364.7	4970.73	3476.61	6604.01		ppc	0.783144	-0.409884	-0.925662		ppc	-0.129	-0.344	0.184
ppsA	b1702.1	1313-1413	AGATGCAACAGAACGGATGAAAGACGGTGAGAACGTCACTGTTTCTTGTGCCGAAGGTGATACCGGTTACGTCTATGCGGAGTTGCTGGAATTTAGCGTG	83	81		ppsA	323826;223826	b1702.1:1313		ppsA	1551.38	2262.78	1227.08	1680.41		ppsA	-0.115265	0.429282	-0.453588		ppsA	-1.496	0.448	0.296
prpB	b0331.1	26-126	GTTTCGCGCTGCACTGACTAAAGAAAATCCATTGCAGATTGTTGGCACCATCAACGCTAATCATGCGCTGTTGGCGCAGCGTGCCGGATATCAGGCAATT	80	85		prpB	323803;223803	b0331.1:26		prpB	202.008	100.78	82.4289	128.406		prpB	0.653705	-0.349501	-0.639487		prpB	-0.249	-0.053	0.111
pspA	b1304.1	543-643	GCAGAAAGCCACAGCTTCGGTAAACAAAAATCGCTGGACGATCAGTTTGCCGAACTGAAAGCCGATGATGCAATCAGCGAACAACTGGCACAATTAAAAG	84	84		pspA	323821;223821	b1304.1:543		pspA	1984.64	602.145	305.187	963.992		pspA	1.04179	-0.67891	-1.65933		pspA	0.531	-0.389	-0.361
ptsI	b2416.1	59-159	AGAAGACGAAATTGTCATTGACCGGAAAAAAATTTCTGCCGACCAGGTTGATCAGGAAGTTGAACGTTTTCTGAGCGGTCGTGCCAAGGCATCAGCCCAG	79	84		ptsI	323847;223847	b2416.1:59		ptsI	43541.7	10320.8	7028.96	20297.2		ptsI	1.10112	-0.975717	-1.5299		ptsI	0.379	-0.348	-0.37
pykA	b1854.1	1041-1141	AACGTTTCTAAACACCGTCTGGACGTTCAGTTCGACAATGTGGAAGAAGCTATTGCCATGTCAGCAATGTACGCAGCTAACCACCTGAAAGGCGTTACGG	80	84		pykA	323831;223831	b1854.1:1041		pykA	3549.02	1070.52	707.39	1775.64		pykA	0.99908	-0.730035	-1.32776		pykA	0.165	-0.207	-0.132
pykF	b1676.1	88-188	TTATGCGTCTGAACTTCTCTCATGGTGACTATGCAGAACACGGTCAGCGCATTCAGAATCTGCGCAACGTGATGAGCAAAACTGGTAAAACCGCCGCTAT	84	84		pykF	323825;223825	b1676.1:88		pykF	6233.88	3216.8	2095.02	3848.57		pykF	0.695809	-0.258693	-0.877358		pykF	-0.246	-0.102	0.151
pyrB	b4245.1	503-603	CACCGTTCACTCCCTGACTCAGGCGTTAGCGAAGTTCGACGGCAACCGTTTTTACTTCATCGCGCCGGACGCGCTGGCAATGCCGCAATACATTCTGGAT	83	83		pyrB	324333;224333	b4245.1:503		pyrB	231.588	135.872	807.223	391.561		pyrB	-0.757675	-1.52699	1.04373		pyrB	-2.572	-1.81	1.325
rbsD	b3748.1	312-412	AAACACCAGGGAAATACCATTGAAATTCGTTACACCACGCATGAACAATTCAAACAACAAACCGCAGAAAGTCAGGCGGTAATTCGCAGCGGAGAATGTT	79	84		rbsD	323873;223873	b3748.1:312		rbsD	71.874	1070.12	19.7843	387.258		rbsD	-2.42975	1.4664	-4.29087		rbsD	0.704	0.187	-5.749
rpe	b3386.1	207-307	ATGGTGAAACCCGTCGATCGCATTGTGCCTGATTTCGCTGCCGCTGGTGCCAGCATCATTACCTTTCATCCAGAAGCCTCCGAGCATGTTGACCGCACGC	84	83		rpe	323863;223863	b3386.1:207		rpe	3688.66	1175.52	920.671	1928.29		rpe	0.935779	-0.714015	-1.06656		rpe	0.33	-0.554	-0.072
rpiA	b2914.1	9-109	GATGAATTGAAAAAAGCAGTAGGATGGGCGGCACTTCAGTATGTTCAGCCCGGCACCATTGTTGGTGTAGGTACAGGTTCCACCGCCGCACACTTTATTG	84	81		rpiA	323854;223854	b2914.1:9		rpiA	6234.77	4214.75	1599.33	4016.28		rpiA	0.634476	0.0695849	-1.32839		rpiA	-0.342	0.197	0.017
rpiB	b4090.1	203-303	TGGCGTCGGTATTTCGATAGCGGCGAACAAGTTTGCCGGAATTCGCGCGGTCGTCTGTAGCGAACCTTATTCCGCGCAACTTTCGCGGCAGCATAACGAC	81	81		rpiB	323887;223887	b4090.1:203		rpiB	521.798	60.6793	43.5209	208.666		rpiB	1.3223	-1.78192	-2.26141		rpiB	0.869	-1.276	-0.804
rpoN	b3202.1	589-689	ACTGTCTGCTGATCCAACTCTCCCAATTCGATAAGACCACGCCGTGGCTGGAAGAGGCCAGACTGATCATTAGCGATCATCTCGATCTGTTAGCCAATCA	85	81		rpoN	323860;223860	b3202.1:589		rpoN	3310.35	1273.33	996.892	1860.19		rpoN	0.831533	-0.546845	-0.899941		rpoN	0.05	-0.314	0.12
sdhC	b0721.1	219-319	ATGTGGGGCATCCTTACCGCTCTGGCGTATCACGTCGTCGTAGGTATTCGCCACATGATGATGGATTTTGGCTATCTGGAAGAAACATTCGAAGCGGGTA	81	81		sdhC	323808;223808	b0721.1:219		sdhC	10664.9	5291.05	2100.28	6018.75		sdhC	0.825337	-0.185909	-1.51888		sdhC	0.088	0.145	-0.521
slp	b3506.1	313-413	TGCTCGCCAGACAAAGCGGCTTCCTTGATCCAGTGAACTATCGTAATCACTTTGTTACCATCCTCGGCACCATTCAGGGTGAACAACCTGGCTTTATCAA	84	79		slp	323865;223865	b3506.1:313		slp	174.964	1544.85	178.312	632.71		slp	-1.85449	1.28785	-1.82714		slp	-3.004	1.051	-0.641
soxS	b4062.1	173-273	CCTGTTACTGGCCGCCGTTGAGTTGCGCACCACCGAGCGTCCGATTTTTGATATCGCAATGGACCTGGGTTATGTCTCGCAGCAGACCTTCTCCCGCGTT	81	83		soxS	323885;223885	b4062.1:173		soxS	412.591	193.899	122.524	243.005		soxS	0.763727	-0.325678	-0.987916		soxS	-0.136	-0.237	0.199
sucA	b0726.1	136-236	AGCAGTTACCTGGTACGGGAGTCAAACCGGATCAATTCCACTCTCAAACGCGTGAATATTTCCGCCGCCTGGCGAAAGACGCTTCACGTTACTCTTCAAC	84	79		sucA	323809;223809	b0726.1:136		sucA	13041.7	6388.78	2413.23	7281.24		sucA	0.840878	-0.188644	-1.59322		sucA	-0.152	0.115	-0.258
sulA	b0958.1	32-132	GTCGTTCTCATCCGCAGCAAGTAAAATTGCGCGTGTCTCTACGGAAAACACTACAGCCGGGCTTATCAGTGAAGTTGTCTATCGCGAAGATCAGCCCATG	79	83		sulA	323813;223813	b0958.1:32		sulA	752.624	404.339	92.3311	416.431		sulA	0.853851	-0.0425149	-2.17319		sulA	-0.139	0.307	-0.302
talA	b2464.1	212-312	AGCGTGTGACAAACTGGCGGTCAATTTCGGTGCTGAAATCCTCAAAATCGTACCCGGTCGCGTGTCAACAGAAGTTGATGCACGCCTCTCTTTTGATAAA	81	79		talA	323849;223849	b2464.1:212		talA	507.924	456.368	125.589	363.294		talA	0.483476	0.329061	-1.53242		talA	-0.692	0.468	-0.417
talB	b0008.1	240-340	ATTGGTCTGGAAATCCTGAAACTGGTTCCGGGCCGTATCTCAACTGAAGTTGATGCGCGTCTTTCCTATGACACCGAAGCGTCAATTGCGAAAGCAAAAC	83	81		talB	323796;223796	b0008.1:240		talB	16190.3	11531.4	7037.8	11586.5		talB	0.482682	-0.00687381	-0.719246		talB	-0.564	0.234	0.127
tap	b1885.1	598-698	CGATCTACATCAGCAGTGCGCTGTGGTGGACGCGCAAGATGATTGTTCAACCACTGGCCATTATCGGTAGCCATTTTGACAGCATTGCTGCGGGTAATCT	83	81		tap	323833;223833	b1885.1:598		tap	63.1921	16.472	1307.91	462.523		tap	-2.87171	-4.81144	1.49966		tap	-5.897	-3.253	1.484
tktA	b2935.1	1148-1248	GCCGTCTAACCTGACCCTGTGGTCTGGTTCTAAAGCAATCAACGAAGATGCTGCGGGTAACTACATCCACTACGGTGTTCGCGAGTTCGGTATGACCGCG	85	83		tktA	323858;223858	b2935.1:1148		tktA	13397.8	6105.46	3853.56	7785.6		tktA	0.783113	-0.350708	-1.01462		tktA	-0.14	-0.125	0.041
tpiA	b3919.1	538-638	CGGCTCAGGCACAGGCTGTTCACAAATTCATCCGTGACCACATCGCTAAAGTTGACGCTAACATCGCTGAACAAGTGATCATTCAGTACGGCGGCTCTGT	84	83		tpiA	323877;223877	b3919.1:538		tpiA	18352.9	7061.15	3600.51	9671.53		tpiA	0.924195	-0.453842	-1.42554		tpiA	0.329	-0.347	-0.215
wza	b2062.1	349-449	GCAACTGGGTACAGCCTGACGGCACTATGTTTTACCCGTATATCGGCAAGGTCCACGTAGTCGGGAAAACGCTCGCTGAAATCCGCAGTGATATTACCGG	84	84		wza	323836;223836	b2062.1:349		wza	63.8843	33.0849	36.9806	44.6499		wza	0.516803	-0.432484	-0.27189		wza	-0.522	0.008	0.139
ybhA	b0766.1	244-344	CGGACCCAATGCCCGTTATTAAAGCCCTGCAACTCATTGAGATGCTGAATGAACACCACATTCACGGTCTGATGTATGTCGATGATGCAATGGTCTATGA	83	80		ybhA	323811;223811	b0766.1:244		ybhA	62.8199	763.419	230.922	352.387		ybhA	-2.48787	1.11531	-0.609753		ybhA	NA	0.929	-0.004
ycgR	b1194.1	210-310	ATTACCATTACCGCCGAAACTCAGGGTGCGAAAGTCGAGTTTACTGTTGAACAACTACAGCAGAGTGAATACTTGCAGCTTCCGGCATTTATTACCGTAC	79	80		ycgR	323818;223818	b1194.1:210		ycgR	73.1004	37.5416	2328.61	813.083		ycgR	-3.47545	-4.43684	1.51799		ycgR	-5.144	-3.368	1.469
yggF	b2930.1	638-738	CGTGATTTCTGCCTGTGCCGTTAAAGCATTAGGCGGGGATATGCAGGCCGAGCTGATTGACTTTTGCCAGGCTAAAGGGGATTACACGGAAAATCGGCAG	84	84		yggF	323857;223857	b2930.1:638		yggF	60.2751	24.6752	21.3458	35.432		yggF	0.766508	-0.521993	-0.731102		yggF	-0.131	-0.048	0.168
zapA	b2910.1	119-219	TCTGAAAGAACGCACTAGAGTCACAAATACTGAACAGTTGGTCTTCATTGCCGCATTGAATATCAGCTATGAGTTAGCGCAAGAAAAAGCAAAGACTCGT	79	80		ygfE	323853;223853	b2910.1:119		zapA	2128.09	1802.11	1043.01	1657.74		zapA	0.360342	0.120474	-0.66846		zapA	-0.337	-0.102	0.248
zipA	b2412.1	668-768	TGGCGATATGAATATTTACCATCGTCATCTTAGCCCGGATGGCAGCGGCCCGGCGTTATTCAGCCTGGCGAATATGGTGAAACCGGGAACCTTTGATCCT	83	83		zipA	323846;223846	b2412.1:668		zipA	5217.81	1767.06	849.562	2611.48		zipA	0.998579	-0.563518	-1.62007		zipA	0.185	-0.021	-0.326

## Sheet: all_nanogenes_sep
nanostring	BL1	BL2	BL3	RV1	RV2	RV3	HMS1	HMS2	HMS3
aceA	829.555	1171.96	1476.42	245.265	200.998	466.265	4077.48	2231.76	2891.31
acnA	734.729	1259.15	773.64	443.842	364.118	513.265	386.668	293.52	301.002
acnB	4292.48	6134.2	4548.47	3782.31	3659.51	3512.28	3443.93	2210.96	2669.8
acs	872.403	1168.29	1673.16	74.0775	66.592	175.316	122.313	92.217	111.286
aer	177.009	227.601	255.101	71.5875	72.7014	121.602	1178.04	712.433	726.008
ais	10940.9	12588.7	17030.9	65.985	64.1483	120.856	48.4744	54.543	44.5143
arnB	7697.8	11510.3	8039.85	365.407	381.224	736.326	260.409	168.69	191.306
arnE	1976.6	2535.73	2849.46	56.025	47.653	102.205	40.5832	34.8625	30.2062
aroF	15103.4	23464	19912.9	2036.82	2264.74	3909.17	1296.97	628.088	698.451
asnA	1982.93	2292.53	2185.03	737.04	773.445	1110.83	28.7464	17.4313	19.6075
astC	61.1104	80.7615	95.8713	28.0125	17.1062	46.9995	16.9097	30.3641	27.5565
atpI	1853.68	2227.37	2885.31	438.862	533.347	1216.77	486.998	310.389	225.221
clpB	3875.94	5137.53	3891.54	1398.76	1249.36	1622.6	1488.61	1059.93	1063.57
crp	12719.4	16388.2	17907.9	6444.74	6114.86	13776.1	5342.89	3720.73	3715.36
cyaA	1202.54	1706.09	1702.34	422.677	470.421	846.737	512.926	395.858	375.192
cysP	3432.72	4428.12	3946.56	395.91	738.622	684.85	1114.91	835.014	735.017
dnaK	21194.1	28948.4	19468.5	10411.9	8965.49	9452.87	7103.18	4980.28	5052.91
dxs	2222.45	3116.66	3207.94	1137.31	1165.06	2441.74	859.574	564.548	583.456
eno	32973.6	46257.1	40131.7	11586	10736.6	16507.3	17665.5	10414.9	10742.3
fbaA	27358.5	38030.4	38607.8	9493.75	8540.89	15951.5	10269.8	6675.61	6878.53
fbaB	369.472	596.534	630.25	423.3	316.465	1063.83	277.318	187.808	219.922
fbp	1792.57	2651.36	2054.15	2908.94	2810.92	3784.58	1898.95	1215.13	1319.53
fimA	158.044	233.107	233.426	41179	39382.8	74730	7841.57	5305.29	4382.01
flgB	795.839	903.978	1527.27	22.41	34.8234	24.6188	4397.08	2721.53	2975.57
flhB	534.54	538.716	684.438	32.9925	39.0999	46.2535	1654.33	1224.69	1157.37
fnr	3589.36	5076.96	3905.71	3264.39	3052.85	4425.41	19.7279	14.0575	16.4279
fruR	808.483	1081.1	917.03	363.54	380.002	445.376	320.72	205.801	226.811
ftsZ	9563.42	14002.9	13660.4	3248.83	3019.25	6125.6	3099.54	2121.55	2211.94
fumA	4156.21	5887.33	4508.45	2179.37	1919.56	2634.96	1507.21	891.806	1105.97
fumB	80.0756	83.5147	101.707	54.1575	46.4311	37.3012	36.6376	34.3002	39.7449
gadE	71.6466	78.0083	75.8634	287.595	349.455	677.39	154.442	116.396	108.106
gapA	119243	172924	122677	52389.6	49772.4	58879.2	39968.2	26737.3	23746.3
gatY	14441	18573.3	20655.7	9686.72	10365.1	15992.5	4902.11	2903.71	3087.39
glpD	169.283	218.423	219.253	12121.3	11444.7	14214.7	66.5113	62.4152	75.7804
glpX	236.012	287.254	365.145	220.987	228.49	369.282	74.4025	67.4758	71.011
gltA	19141.6	28468.4	32120.2	5835.94	6172.9	10533.1	4571.81	2998.18	3166.35
gpmA	7886.75	10845.9	12690	4684.31	4489.16	10409.3	5105.59	3716.79	3316.32
gpmM	316.79	497.417	437.673	204.18	183.892	233.506	165.715	106.274	112.876
groL	14511.3	18895.4	18732.4	3949.76	3621.63	6466.54	3450.7	2517.97	2247.97
groS	31642.5	41097.5	42495.2	8319.09	7239.59	15025.7	6813.47	4582.73	4708.98
gyrA	5403.7	7567.72	7169.51	3319.79	3033.3	5480.29	2323.95	1547.45	1591.39
gyrB	3481.89	4921.86	4348.39	1937.22	1814.48	3292.95	1349.39	848.509	975.606
hisD	2027.18	2642.19	2211.71	3330.37	3187.25	3477.22	828.01	458.836	480.119
hslV	5472.54	7487.88	7193.68	1921.66	1603.1	2919.94	1581.62	1035.75	1049.8
ibpA	2284.26	2626.58	3403.85	359.182	345.179	819.134	388.359	285.648	228.401
icd	22294	34238.3	20345.6	17929.2	16336.4	14700.4	17516.7	11463.6	12747.5
idnK	83.5877	117.471	107.543	37.35	29.9359	67.1422	25.9281	17.4313	20.6674
ilvL	145020	153696	173500	26705.9	28371.9	68176.2	42761.1	41351.4	24801.4
kup	207.213	283.583	274.275	106.447	104.47	150.697	11.8368	7.87218	9.00886
lacI	535.242	743.373	797.816	34.86	35.4343	36.5552	196.716	156.319	147.851
lacZ	83.5877	89.9389	116.713	57.27	64.1483	74.6024	56.3655	58.4791	69.4212
leuA	2672.7	4110.58	3943.23	1188.35	1033.09	1723.32	959.905	934.541	977.196
lon	301.337	379.946	404.327	2727.79	2297.12	3988.99	2083.27	1587.37	1340.2
lpd	15832.5	23070.3	21026.7	9680.5	8993.59	14432.6	7310.05	5466.11	4999.91
malF	3699.63	5425.7	4245.01	61.005	56.8171	67.8882	74.9662	50.0446	63.5919
malK	4069.11	5266.02	5314.6	42.33	33.6015	47.7455	70.4569	44.4216	48.7538
manX	13952.8	19693	12447.4	3346.56	3369.31	2269.41	1085.04	633.148	649.697
mdh	18814.3	25895.1	25199.1	9988.01	9438.96	13532.9	7894.56	5558.89	4443.49
minC	2162.74	2988.18	2663.55	1118.63	1063.03	1315.24	752.48	493.698	501.846
minD	5220.37	7335.53	7695.55	3351.54	2978.92	5992.07	2056.78	1382.69	1402.73
motA	51.2765	78.0083	67.5267	14.94	14.6625	25.3648	2394.97	1974.23	1666.64
mqo	262.704	401.054	478.523	2072.3	1862.74	3916.63	1669.55	1077.36	1436.65
mrdB	1357.77	1808.87	1929.1	601.957	650.036	1028.02	490.944	377.865	349.226
nrdH	106.768	151.428	175.903	71.5875	70.2576	159.649	64.8204	68.0381	85.3192
nuoA	9165.85	13369.7	11474.5	2348.07	2275.13	3651.79	1738.88	1195.45	1216.73
ompC	61.1104	52.3114	98.3723	64073.9	60767.4	132931	45000.6	28642.4	28686.3
oppA	4290.37	6137.87	3772.33	5420.11	4544.14	6180.06	4200.92	3184.3	4010
pfkA	4171.66	6075.47	4838.58	1439.22	1297.02	1984.42	1405.76	929.48	998.923
pfkB	904.012	1321.55	1083.76	550.912	488.749	895.975	192.206	138.888	143.082
pgi	3229.72	4679.58	3696.46	3073.9	2837.19	4006.9	2353.26	1238.18	1620.53
pgk	14877.2	22190.1	12938.5	7646.79	6946.95	6015.94	8128.47	4899.31	5599.27
polA	874.51	1168.29	936.204	534.727	439.263	558.772	374.831	253.034	258.077
poxB	140.484	195.48	229.257	112.672	98.9716	275.283	54.1109	52.8561	45.0443
ppc	10466	12633.7	10994.4	4520.59	4439.06	5952.53	4370.58	2899.77	3159.46
ppsA	1239.77	1834.57	1579.79	2392.89	2112.62	2282.83	1573.73	1012.14	1095.37
prpB	184.033	201.904	220.087	97.11	80.6436	124.586	77.7844	81.5333	87.9688
pspA	1601.51	2073.18	2279.24	437.617	375.115	993.704	371.449	292.395	251.718
ptsI	38673.7	53850.5	38100.9	10287.4	9366.87	11308.2	8831.35	6541.78	5713.73
pykA	3070.27	4127.1	3449.7	1055.14	966.501	1189.91	872.538	654.516	595.114
pykF	5083.4	6964.76	6653.47	2861.01	2666.13	4123.27	2866.19	1625.04	1793.82
pyrB	191.76	285.418	217.586	151.267	136.239	120.11	1011.2	723.678	686.793
rbsD	67.4321	61.4889	86.701	763.185	899.909	1547.25	20.2916	15.7444	23.317
RNAII	63.2176	86.268	67.5267	55.4025	56.8171	69.3802	66.5113	69.725	62.5321
rpe	3027.42	4462.99	3575.58	1064.47	1068.53	1393.57	1153.24	790.03	818.746
rpiA	4728.68	6234.24	7741.4	3001.07	2688.73	6954.44	2062.41	1382.13	1353.45
rpiB	422.153	476.309	666.931	40.4625	37.878	103.697	33.8193	51.1692	45.5742
rpoN	2686.05	3917.85	3327.15	1177.15	1141.84	1501	1227.08	901.927	861.67
sdhC	9270.51	14315.9	8408.33	5637.98	5689.65	4545.52	2850.41	1621.11	1829.33
seq1	66.7297	82.597	50.8535	52.29	51.9296	46.2535	38.3286	42.1724	47.164
seq2	15.4532	49.5582	25.0099	5.6025	9.77498	17.1586	9.58214	7.87218	3.70953
slp	136.269	174.371	214.252	1149.76	1109.46	2375.34	222.644	150.134	162.159
SOD	23.8822	31.2033	35.8475	10.5825	14.6625	15.6665	9.01849	8.99678	7.94899
soxS	336.458	374.44	526.875	127.612	105.692	348.393	124.568	124.83	118.175
sucA	9266.3	13134.8	16724.1	5042.25	4974.85	9149.24	3287.24	1798.79	2153.65
sulA	650.439	811.286	796.149	326.812	293.86	592.343	110.476	84.9071	81.6096
T7 RNAP	15.4532	11.9307	10.8376	3.735	3.66562	5.96819	5.63655	1.6869	1.05987
talA	392.652	544.222	586.899	349.222	299.97	719.913	139.787	121.457	115.525
talB	13733.7	19426.8	15410.3	11872.9	11317.6	11403.7	8997.07	5873.21	6243.14
tap	51.9789	55.0647	82.5327	15.5625	12.2187	21.6347	1617.13	1165.65	1140.94
tktA	10647.2	15562.2	13983.9	5853.99	5310.26	7152.13	5119.12	2959.38	3482.19
tpiA	14168.5	19235.9	21654.4	4783.29	4384.69	12015.5	4664.81	3113.45	3023.27
wza	58.3007	63.3244	70.0277	31.7475	28.714	38.7932	36.6376	38.7986	35.5055
ybhA	56.1934	60.5711	71.6951	679.147	639.039	972.069	290.846	197.367	204.554
ycgR	62.5152	73.4195	83.3663	31.7475	39.0999	41.7773	2879.72	1982.67	2123.44
yggF	56.8958	60.5711	63.3584	28.635	20.7718	24.6188	16.9097	26.9903	20.1374
zapA	1735.67	2030.05	2618.54	1122.99	1070.97	3212.38	1313.88	959.844	855.311
zipA	4145.67	5394.5	6113.25	1230.06	1332.45	2738.65	1076.58	800.151	671.955
